# Supplementary material for: sRNA-mediated activation of gene expression by inhibition of 5'-3’ exonucleolytic mRNA degradation
Source: eLife. 2017 Apr 24;6:e23602. doi: 10.7554/eLife.23602 (PMC5419742; doi:10.7554/eLife.23602)
Supplement: Figure 2—figure supplement 1—source data 1. — DOI: http://dx.doi.org/10.7554/eLife.23602.007 [file elife-23602-fig2-figsupp1-data1.xlsx]

## Sheet: Figure 2 - Figure Supplement 1
Figure 2 - Figure Suplement 1A			Exp.1
Time (min)	WT	∆roxS	WT %	RoxS %	Log10 WT	Log10 RoxS		Time (min)	AVG Log10 WT	AVG Log10 roxS	SD WT	SD roxS
0	1.40127e+07	6.79295e+06	100	100	2	2		0	2	2	0	0
2	8.89294e+06	1.20858e+06	63.4635	17.7917	1.80252	1.25022		2	1.76244	1.08137	0.0566872	0.238781
4	6.39711e+06		45.6522	0	1.65946			4	1.55321		0.150268
6	4.60536e+06		32.8657		1.51674			6	1.34122		0.24822
10	2.03262e+06		14.5055		1.16153			10	0.740559		0.595348
15			0					15
20								20
30								30
										Half-life (min)	2.49585	0.655345
			Exp.2
Time (min)	WT	∆roxS	WT %	RoxS %	Log10 WT	Log10 RoxS
0	6.69038e+06	6.02008e+06	100	100	2	2
2	3.53026e+06	492189	52.7662	8.17579	1.72236	0.912529
4	1.87241e+06		27.9866	0	1.44695
6	979845		14.6456		1.16571
10	139648		2.0873		0.319584
15
20
30
Figure 2 - Figure Suplement 1B			Exp.1
Time (min)	∆rnc	∆rnc ∆roxS	rnc %	rnc roxS %	Log10 rnc	Log10 rnc roxS		Time (min)	AVG Log10 rnc	AVG Log10 rnc roxS	SD rnc	SD rnc roxS
0	2.52592e+07	6.56959e+06	100	100	2	2		0	2	2	0	0
2	1.8669e+07	1.41036e+06	73.9098	21.4679	1.8687	1.33179		2	1.80311	1.13473	0.0927562	0.278682
4	1.33209e+07	848379	52.737	12.9137	1.72212	1.11105		4	1.60636		0.163706
6	1.22561e+07		48.5216		1.68594			6	1.47546		0.29766
10	5.11949e+06		20.2679		1.30681			10	1.01832		0.407988
15	1.73025e+06		6.85		0.835691			15
20								20
30								30
			Exp.2							Half-life (min)	3.14525	0.695793
Time (min)	∆rnc	∆rnc ∆roxS	rnc %	rnc roxS %	Log10 rnc	Log10 rnc roxS
0	1.14683e+07	5.95159e+06	100	100	2	2
2	6.26651e+06	515594	54.6418	8.66313	1.73752	0.937675
4	3.54896e+06		30.9457		1.4906
6	2.11096e+06		18.4069		1.26498
10	615641		5.36817		0.729826
15
20
30
Figure 2 - Figure Suplement 1C			Exp.1
Time (min)	∆rny	∆rny ∆roxS	rny %	rny roxS %	Log10 rny	Log10 rny roxS		Time (min)	AVG Log10 rny	AVG Log10 rny roxS	SD rny	SD rny roxS
0	9.91968e+06	8.2397e+06	100	100	2	2		0	2	2	0	0
2	1.00821e+07	6.46332e+06	101.638	78.4411	2.00706	1.89454		2	2.00785	1.91018	0.00112004	0.0221061
4	9.70309e+06	5.53908e+06	97.8166	67.2242	1.99041	1.82753		4	1.97555	1.81627	0.0210163	0.0159222
6	9.23005e+06	5.30178e+06	93.0478	64.3443	1.96871	1.80851		6	1.94441	1.80423	0.0343661	0.00604663
10	7.83847e+06	3.70018e+06	79.0194	44.9067	1.89773	1.65231		10	1.88807	1.66001	0.0136648	0.0108921
15	7.1227e+06	2.76223e+06	71.8037	33.5235	1.85615	1.52535		15	1.82975	1.53361	0.0373295	0.0116762
20	5723663	1.80098e+06	57.7001	21.8573	1.76118	1.3396		20	1.75613	1.38673	0.0071345	0.0666584
30	4.49276e+06	738674	45.2913	8.96482	1.65602	0.952541		30	1.65128	1.04529	0.00669375	0.131165
Exp.2			Exp.2							Half-life (min)	25.9483	9.46541
Time (min)	∆rny	∆rny ∆roxS	rny %	rny roxS %	Log10 rny	Log10 rny roxS
0	2.30517e+07	5.85434e+06	100	100	2	2
2	2.35149e+07	4.93497e+06	102.009	84.2959	2.00864	1.92581
4	2.10569e+07	3.73668e+06	91.3463	63.8276	1.96069	1.80501
6	1.91782e+07	3.69349e+06	83.1965	63.0898	1.92011	1.79996
10	1.74226e+07	2.72391e+06	75.5803	46.528	1.87841	1.66771
15	1.46575e+07	2.03863e+06	63.5851	34.8226	1.80336	1.54186
20	1.29954e+07	1.58981e+06	56.375	27.156	1.75109	1.43387
30	1.02153e+07	804478	44.3148	13.7416	1.64655	1.13804
Figure 2 - Figure Suplement 1D			Exp.1
Time (min)	∆rnjA	∆rnjA ∆roxS	rnjA %	rnjA roxS %	Log10 rnjA	Log10 rnjA roxS		Time (min)	AVG Log10 rnjA	AVG Log10 rnjA roxS	SD rnjA	SD rnjA roxS
0	8.13779e+06	6.73513e+06	100	100	2	2		0	2	2	0	0
2	5.88933e+06	3.33171e+06	72.3701	49.4677	1.85956	1.69432		2	1.82243	1.73452	0.0525106	0.0568554
4	4.33498e+06	2.72616e+06	53.2697	40.4767	1.72648	1.60721		4	1.67863	1.59637	0.0676654	0.0153188
6	2.88955e+06	2.22044e+06	35.5078	32.968	1.55032	1.51809		6	1.5322	1.49294	0.0256339	0.0355676
10	1.40707e+06	1.42392e+06	17.2905	21.1417	1.23781	1.32514		10	1.28264	1.29322	0.0634006	0.0451463
15								15
20								20
30								30
Exp.2			Exp.2							Half-life (min)	4.04027	3.82952
Time (min)	∆rnjA	∆rnjA ∆roxS	rnjA %	rnjA roxS %	Log10 rnjA	Log10 rnjA roxS
0	1.57219e+07	1.70398e+07	100	100	2	2
2	9.58965e+06	1.01436e+07	60.9955	59.5288	1.7853	1.77473
4	6.7188e+06	6.56153e+06	42.7353	38.5071	1.63079	1.58554
6	5.13542e+06	5.0033e+06	32.6642	29.3625	1.51407	1.46779
10	3.34176e+06	3.10998e+06	21.2554	18.2513	1.32747	1.26129
15	1.20281e+06	1.56104e+06
20	859646	984374
30	993099
Figure 2 - Figure Suplement 1E			Exp.1
Time (min)	∆rppH	∆rppH ∆roxS	rppH %	rppH roxS %	Log10 rppH	Log10 rpph roxS		Time (min)	AVG Log10 rppH	AVG Log10 rppH roxS	SD rppH	SD rppH roxS
0	1.34814e+07	8.90656e+06	100	100	2	2		0	2	2	0	0
2	8.32918e+06	1.21318e+06	61.7826	13.6212	1.79087	1.13422		2	1.72653	1.11467	0.0909883	0.0276449
4	4.84387e+06	243536	35.9299	2.73434	1.55546	0.436853		4	1.41833		0.193929
6	2.73497e+06		20.2869		1.30722			6	1.15491		0.215395
10	1.01239e+06		7.50955		0.875614			10	0.659775		0.305242
15								15
20								20
30								30
			Exp.2							Half-life (min)	2.20029	0.679919
Time (min)	∆rppH	∆rppH ∆roxS	rppH %	rppH roxS %	Log10 rppH	Log10 rpph roxS
0	8.25865e+06	3.35245e+06	100	100	2	2
2	3.79401e+06	417333	45.9398	12.4486	1.66219	1.09512
4	1.578e+06		19.1073		1.2812
6	830827		10.0601		1.0026
10	229534		2.77931		0.443937
15
20
30
