# Supplementary material for: sRNA-mediated activation of gene expression by inhibition of 5'-3’ exonucleolytic mRNA degradation
Source: eLife. 2017 Apr 24;6:e23602. doi: 10.7554/eLife.23602 (PMC5419742; doi:10.7554/eLife.23602)
Supplement: Figure 3—source data 1. — DOI: http://dx.doi.org/10.7554/eLife.23602.009 [file elife-23602-fig3-data1.xlsx]

## Sheet: Figure 3
Exp.1	Time (min)	FL YflS	AMP	Total Signal	% Cleavage
	0	26645.4	398.506	27043.9	0.0147355
	2	22888.8	21484.7	44373.4	0.484179
	4	20231.9	24544.8	44776.7	0.548161
-RoxS	6	16620.2	26148.7	42768.9	0.611395
	10	12720.5	27580.2	40300.7	0.68436
	10-	28314.7	513.799	28828.5	0.0178226
	0	31783	380.213	32163.2	0.0118214
	2	28139.7	1061.23	29201	0.0363424
	4	29070.1	1243.65	30313.8	0.0410258
+RoxS	6	28037.5	1216.41	29254	0.0415809
	10	28851.3	1443.94	30295.2	0.0476624
	10-	30745.3	341.213	31086.5	0.0109763
	0	25361.7	315.092	25676.8	0.0122715
	2	27060.3	2782.18	29842.4	0.0932291
	4	27328.5	3087.18	30415.7	0.1015
-RoxS (CRR1)	6	28017.1	3417.77	31434.9	0.108725
	10	26826.5	3680.48	30507	0.120644
	10-	24188.8	244.92	24433.8	0.0100238
	0	28231.4	221.556	28453	0.00778674
	2	23970.5	8051.2	32021.8	0.251429
	4	23373.8	10215	33588.9	0.304119
+RoxS (CRR3)	6	22665.7	12167.5	34833.2	0.349309
	10	21152.3	13490.3	34642.5	0.389413
	10-	24715	294.506	25009.5	0.0117758
	0	27189	236.263	27425.2	0.00861481
	2	22648.3	9912.67	32560.9	0.304435
	4	19963	12108.7	32071.7	0.377551
+RoxS (CRR1+3)	6	19137.8	14314	33451.8	0.427898
	10	18966.4	15637	34603.5	0.451892
	10-	27361	233.849	27594.8	0.00847438
Exp. 2	Time (min)	FL YflS	AMP	Total Signal	% Cleavage
	0	48008.1	340.799	48348.9	0.00704875
	2	29812.1	15596	45408.1	0.343464
	4	27846.8	18648.8	46495.6	0.401088
-RoxS	6	23241.4	18613	41854.3	0.444708
	10	24830.2	26157.2	50987.4	0.513013
	10-	42570.3	1168.94	43739.2	0.0267252
	0	41334.6	513.556	41848.2	0.0122719
	2	37654.5	1501.53	39156	0.0383473
	4	35937.4	1627.36	37564.8	0.0433213
+RoxS	6	34930.2	1709.06	36639.3	0.0466456
	10	34960.2	2031.18	36991.4	0.0549096
	10-	40768.8	407.435	41176.2	0.00989492
	0	41786.7	376.263	42163	0.00892401
	2	40414.8	1386.53	41801.3	0.0331695
	4	41475	1540.82	43015.8	0.0358198
-RoxS (CRR1)	6	37955.6	1767.53	39723.1	0.0444962
	10	38402.9	2025.77	40428.7	0.0501072
	10-	41036.3	433.556	41469.9	0.0104547
	0	39423.3	407.92	39831.3	0.0102412
	2	35834.8	9016.45	44851.3	0.20103
	4	37753.3	13139.4	50892.8	0.258179
+RoxS (CRR3)	6	34369.6	13989.4	48359.1	0.289283
	10	32797.9	15819.2	48617.1	0.325384
	10-	42137.3	219.849	42357.2	0.00519036
	0	9638.18	292.435	9930.62	0.0294478
	2	8558.35	3918.48	12476.8	0.31406
	4	6708.23	4778.23	11486.5	0.415988
+RoxS (CRR1+3)	6	9971.13	4387.99	14359.1	0.305589
	10	9238.43	5041.89	14280.3	0.353066
	10-	8704.53	170.021	8874.55	0.0191583
	Time (min)	AVG	SD
	0	0.0108921	0.00543538
	2	0.413821	0.0995006
	4	0.474624	0.103996
-RoxS	6	0.528052	0.117866
	10	0.598686	0.121161
	10-	0.0222739	0.00629512
	0	0.0120466	0.000318566
	2	0.0373449	0.00141765
	4	0.0421736	0.00162316
+RoxS	6	0.0441133	0.00358129
	10	0.051286	0.00512457
	10-	0.0104356	0.000764622
	0	0.0105978	0.00236702
	2	0.0631993	0.0424686
	4	0.0686597	0.0464426
-RoxS (CRR1)	6	0.0766108	0.0454169
	10	0.0853754	0.0498767
	10-	0.0102393	0.000304678
	0	0.00901397	0.00173557
	2	0.22623	0.0356377
	4	0.281149	0.0324846
+RoxS (CRR3)	6	0.319296	0.0424448
	10	0.357399	0.0452756
	10-	0.00848307	0.0046566
	0	0.0190313	0.0147312
	2	0.309247	0.00680643
	4	0.39677	0.027179
+RoxS (CRR1+3)	6	0.366744	0.0864856
	10	0.402479	0.0698808
	10-	0.0138163	0.00755465
