# Supplementary material for: sRNA-mediated activation of gene expression by inhibition of 5'-3’ exonucleolytic mRNA degradation
Source: eLife. 2017 Apr 24;6:e23602. doi: 10.7554/eLife.23602 (PMC5419742; doi:10.7554/eLife.23602)
Supplement: Figure 4—source data 1. — DOI: http://dx.doi.org/10.7554/eLife.23602.011 [file elife-23602-fig4-data1.xlsx]

## Sheet: Figure 4
14/03/2017 Exp.1
		FL YflS	AMP	Total Signal	% Cleavage
YflS(WT)/RoxS(WT)	0	39812.1	7536.2	47348.3	0.159165
YflS(WT)/RoxS(WT)	30	37822.4	13700.1	51522.5	0.265905
YflS(WT)/RoxS(WT)	60	35332.9	14716.9	50049.7	0.294045
YflS(WT)/RoxS(WT)	60-	38904.5	5830.86	44735.4	0.130341
YflS(WT)/RoxS(CRR3-2)	0	39691.6	5667.91	45359.6	0.124955
YflS(WT)/RoxS(CRR3-2)	30	28330.8	24234.3	52565.1	0.461034
YflS(WT)/RoxS(CRR3-2)	60	28737.1	27987.1	56724.2	0.49339
YflS(WT)/RoxS(CRR3-2)	60-	34167.6	4931.03	39098.7	0.126118
YflS(mut5')/RoxS(WT)	0	32094.6	6489.5	38584.1	0.168191
YflS(mut5')/RoxS(WT)	30	9698.15	37379	47077.1	0.793994
YflS(mut5')/RoxS(WT)	60	8742.1	38423.1	47165.2	0.814649
YflS(mut5')/RoxS(WT)	60-	32713.6	7420.74	40134.3	0.184898
YflS(mut5')/RoxS(CRR3-2)	0	23284.8	7472.86	30757.7	0.242959
YflS(mut5')/RoxS(CRR3-2)	30	16656.5	22859.7	39516.2	0.578489
YflS(mut5')/RoxS(CRR3-2)	60	16556.6	24805.1	41361.8	0.599711
YflS(mut5')/RoxS(CRR3-2)	60-	30797.7	9561.74	40359.4	0.236915
23/03/2017 Exp.2
		FL YflS	AMP	Total Signal	% Cleavage
YflS(WT)/RoxS(WT)	0	7750.87	808.82	8559.69	0.0944917
YflS(WT)/RoxS(WT)	30	7686.99	4140.89	11827.9	0.350096
YflS(WT)/RoxS(WT)	60	7710.58	5082.31	12792.9	0.397276
YflS(WT)/RoxS(WT)	60-	8496.7	1014.87	9511.57	0.106698
YflS(WT)/RoxS(CRR3-2)	0	9679.82	1358.99	11038.8	0.12311
YflS(WT)/RoxS(CRR3-2)	30	6312.7	6666.06	12978.8	0.513613
YflS(WT)/RoxS(CRR3-2)	60	5592.41	8306.18	13898.6	0.597628
YflS(WT)/RoxS(CRR3-2)	60-	7204.41	1203.04	8407.45	0.143092
YflS(mut5')/RoxS(WT)	0	8557.11	1532.7	10089.8	0.151906
YflS(mut5')/RoxS(WT)	30	3603.99	11015.5	14619.5	0.753481
YflS(mut5')/RoxS(WT)	60	1819.16	10937.9	12757.1	0.857399
YflS(mut5')/RoxS(WT)	60-	6829.82	1434.75	8264.57	0.173602
YflS(mut5')/RoxS(CRR3-2)	0	8625.53	1552.99	10178.5	0.152575
YflS(mut5')/RoxS(CRR3-2)	30	5398.99	7169.6	12568.6	0.570438
YflS(mut5')/RoxS(CRR3-2)	60	4740.11	8750.89	13491	0.648646
YflS(mut5')/RoxS(CRR3-2)	60-	7266.82	1676.06	8942.88	0.187419
13/03/2017 Exp.3
		FL YflS	AMP	Total Signal	% Cleavage
YflS(WT)/RoxS(WT)	0	40713.8	6216.2	46930	0.132457
YflS(WT)/RoxS(WT)	30	34831.8	11977.8	46809.5	0.255883
YflS(WT)/RoxS(WT)	60	38198.6	12963.5	51162.1	0.25338
YflS(WT)/RoxS(WT)	60-	46502.3	6399.95	52902.3	0.120977
YflS(WT)/RoxS(CRR3-2)	0	41500.6	4776.5	46277.1	0.103215
YflS(WT)/RoxS(CRR3-2)	30	27463.8	28983.2	56447.1	0.513459
YflS(WT)/RoxS(CRR3-2)	60	22419.4	30351.7	52771.1	0.575157
YflS(WT)/RoxS(CRR3-2)	60-	38147.8	3822.47	41970.3	0.0910756
YflS(mut5')/RoxS(WT)	0	37036.1	4418.91	41455	0.106595
YflS(mut5')/RoxS(WT)	30	8353.86	38175.8	46529.6	0.820462
YflS(mut5')/RoxS(WT)	60	6837.93	39905.7	46743.7	0.853714
YflS(mut5')/RoxS(WT)	60-	35808.3	5154.4	40962.7	0.125831
YflS(mut5')/RoxS(CRR3-2)	0	36391.9	5274.62	41666.5	0.126591
YflS(mut5')/RoxS(CRR3-2)	30	23995.2	28246.5	52241.7	0.540689
YflS(mut5')/RoxS(CRR3-2)	60	19159.5	32416.6	51576.1	0.62852
YflS(mut5')/RoxS(CRR3-2)	60-	35208.7	6285.08	41493.7	0.151471
		AVG	SD
YflS(WT)/RoxS(WT)	0	0.128705	0.0324997
YflS(WT)/RoxS(WT)	30	0.290628	0.051744
YflS(WT)/RoxS(WT)	60	0.3149	0.0741802
YflS(WT)/RoxS(WT)	60-	0.119339	0.0119061
YflS(WT)/RoxS(CRR3-2)	0	0.117094	0.0120544
YflS(WT)/RoxS(CRR3-2)	30	0.496035	0.0303122
YflS(WT)/RoxS(CRR3-2)	60	0.555391	0.054858
YflS(WT)/RoxS(CRR3-2)	60-	0.120095	0.0265262
YflS(mut5')/RoxS(WT)	0	0.142231	0.0319172
YflS(mut5')/RoxS(WT)	30	0.789312	0.0337347
YflS(mut5')/RoxS(WT)	60	0.841921	0.0236898
YflS(mut5')/RoxS(WT)	60-	0.161444	0.0313541
YflS(mut5')/RoxS(CRR3-2)	0	0.174042	0.0610818
YflS(mut5')/RoxS(CRR3-2)	30	0.563205	0.0199108
YflS(mut5')/RoxS(CRR3-2)	60	0.625626	0.0245955
YflS(mut5')/RoxS(CRR3-2)	60-	0.191935	0.0429006
