# Supplementary material for: sRNA-mediated activation of gene expression by inhibition of 5'-3’ exonucleolytic mRNA degradation
Source: eLife. 2017 Apr 24;6:e23602. doi: 10.7554/eLife.23602 (PMC5419742; doi:10.7554/eLife.23602)
Supplement: Figure 7—source data 1. — DOI: http://dx.doi.org/10.7554/eLife.23602.017 [file elife-23602-fig7-data1.xlsx]

## Sheet: Experiment 1
	0	5	10	20	30	60
CCB831 (WT)
B-gal (D.O.420)	0.008	0.011	0.023	0.1	0.2	0.53
prot (D.O.595)	0.26	0.36	0.32	0.5	0.52	0.75
Qty prot. mg/ml	0.936	1.296	1.152	1.8	1.872	2.7
Volume (ml)	0.1	0.1	0.1	0.1	0.1	0.1
Time (min)	1020	1020	1020	1020	1020	1020
Specific activity	0.0316556	0.0314358	0.0739455	0.205761	0.395695	0.727023
CCB832 (∆roxS)
B-gal (D.O.420)	0.01	0.009	0.013	0.048	0.083	0.242
prot (D.O.595)	0.29	0.28	0.24	0.45	0.54	0.79
Qty prot. mg/ml	1.044	1.008	0.864	1.62	1.944	2.844
Volume (ml)	0.1	0.1	0.1	0.1	0.1	0.1
Time (min)	1020	1020	1020	1020	1020	1020
Specific activity	0.0354761	0.0330688	0.055727	0.109739	0.158131	0.315153
Specific activity	831	832
0	0.031	0.0354761
5	0.0314358	0.0330688
10	0.0739455	0.055727
20	0.205761	0.109739
30	0.395695	0.158131
60	0.727023	0.315153

## Sheet: Experiment 2
	0	5	10	20	30	60
CCB831 (WT)
B-gal (D.O.420)	0.005	0.008	0.018	0.077	0.215	0.664
prot (D.O.595)	0.24	0.33	0.33	0.44	0.55	0.8
Qty prot. mg/ml	0.864	1.188	1.188	1.584	1.98	2.88
Volume (ml)	0.1	0.1	0.1	0.1	0.1	0.1
Time (min)	1020	1020	1020	1020	1020	1020
Specific activity	0.0214335	0.0249408	0.0561167	0.180041	0.40217	0.853909
CCB832 (∆roxS)
B-gal (D.O.420)	0.008	0.011	0.011	0.042	0.095	0.28
prot (D.O.595)	0.27	0.32	0.33	0.47	0.48	0.82
Qty prot. mg/ml	0.972	1.152	1.188	1.692	1.728	2.952
Volume (ml)	0.1	0.1	0.1	0.1	0.1	0.1
Time (min)	1020	1020	1020	1020	1020	1020
Specific activity	0.0304832	0.0353652	0.0342936	0.0919359	0.203618	0.3513
Specific activity	831	832
0	0.0214335	0.0304832
5	0.0249408	0.0353652
10	0.0561167	0.0342936
20	0.180041	0.0919359
30	0.40217	0.203618
60	0.853909	0.3513

## Sheet: Experiment 3
	0	5	10	20	30	60
CCB831 (WT)
B-gal (D.O.420)	0.012	0.014	0.033	0.126	0.249	0.679
prot (D.O.595)	0.426	0.428	0.446	0.636	0.739	1.106
Qty prot. mg/ml	1.3206	1.3268	1.3826	1.9716	2.2909	3.4286
Volume (ml)	0.1	0.1	0.1	0.1	0.1	0.1
Time (min)	1020	1020	1020	1020	1020	1020
Specific activity	0.0336547	0.0390804	0.0884003	0.236694	0.402559	0.733482
CCB832 (∆roxS)
B-gal (D.O.420)	0.012	0.017	0.027	0.057	0.105	0.36
prot (D.O.595)	0.289	0.359	0.407	0.427	0.55	0.744
Qty prot. mg/ml	0.8959	1.1129	1.2617	1.3237	1.705	2.3064
Volume (ml)	0.1	0.1	0.1	0.1	0.1	0.1
Time (min)	1020	1020	1020	1020	1020	1020
Specific activity	0.0496087	0.0565756	0.0792581	0.159486	0.228087	0.578102
Specific activity	831	832
0	0.0336547	0.0496087
5	0.0390804	0.0565756
10	0.0884003	0.0792581
20	0.236694	0.159486
30	0.402559	0.228087
60	0.733482	0.578102

## Sheet: Exp1+2+3
Specific activity
	060416	Exp.1	080416	Exp.2	190516	Exp.3
Time (min)	831	832	831	832	831	832	Avg. 831	Avg. 832	SD 831	SD 832
0	0.031	0.0354761	0.0214335	0.0304832	0.0336547	0.0496087	0.0286961	0.0385227	0.00642813	0.00992007
5	0.0314358	0.0330688	0.0249408	0.0353652	0.0390804	0.0565756	0.031819	0.0416699	0.00707759	0.0129597
10	0.0739455	0.055727	0.0561167	0.0342936	0.0884003	0.0792581	0.0728208	0.0564262	0.0161711	0.0224904
20	0.205761	0.109739	0.180041	0.0919359	0.236694	0.159486	0.207499	0.120387	0.0283666	0.035011
30	0.395695	0.158131	0.40217	0.203618	0.402559	0.228087	0.400141	0.196612	0.00385557	0.0355003
60	0.727023	0.315153	0.853909	0.3513	0.733482	0.578102	0.771471	0.414852	0.0714664	0.142529
