# Supplementary material for: sRNA-mediated activation of gene expression by inhibition of 5'-3’ exonucleolytic mRNA degradation
Source: eLife. 2017 Apr 24;6:e23602. doi: 10.7554/eLife.23602 (PMC5419742; doi:10.7554/eLife.23602)
Supplement: Figure 8—figure supplement 1—source data 1. — DOI: http://dx.doi.org/10.7554/eLife.23602.020 [file elife-23602-fig8-figsupp1-data1.xlsx]

## Sheet: Feuil3
Figure 8 - Figure Suplement 1
			Exp.1
Time (min)	yflS(mut)	yflS(mut) ∆roxS	yflS(mut) %	yflS(mut) roxS %	Log10 yflS(mut)	Log10 yflSmut roxS		Time (min)	AVG Log10 yflS(mut)	AVG Log10 yflS(mut) roxS	SD yflS(mut)	SD yflS(mut) roxS
0	24013.6	11536.5	100	100	2	2		0	2	2	0	0
2	12555.1	1142.36	52.2832	9.9021	1.71836	0.995727		2	1.68904	1.0924	0.0414678	0.136712
4	5910.96		24.615		1.3912			4	1.27734		0.161022
6	2732.96		11.3809		1.05618			6	0.867781		0.266431
10	1861.08		7.75011					10	0
15								15
20								20
30								30
			Exp.2							Half-life (min)	1.63587	0.663288
Time (min)	yflS(mut)	yflS(mut) ∆roxS	yflS(mut) %	yflS(mut) roxS %	Log10 yflS(mut)	Log10 yflSmut roxS
0	25897.3	15707.6	100	100	2	2
2	11829.7	2427.6	45.6791	15.4549	1.65972	1.18907
4	3773.43		14.5707		1.16348
6	1237.77		4.77953		0.679385
10
15
20
30
