# Supplementary material for: sRNA-mediated activation of gene expression by inhibition of 5'-3’ exonucleolytic mRNA degradation
Source: eLife. 2017 Apr 24;6:e23602. doi: 10.7554/eLife.23602 (PMC5419742; doi:10.7554/eLife.23602)
Supplement: Figure 9—source data 1. — DOI: http://dx.doi.org/10.7554/eLife.23602.022 [file elife-23602-fig9-data1.xlsx]

## Sheet: Figure 9
Figure 9B				(Glucose+malate)
		Exp.1	Exp.2	% T0 (Exp.1)	% T0 (Exp.2)	AVG	SD
	0	10662.5	14064.8	1	1	1	0
	5	12675.5	14005.5	1.1888	0.995788	1.09229	0.136478
WT	10	15511.7	17077.8	1.45479	1.21422	1.33451	0.170105
	20	18265.4	20524.9	1.71305	1.45931	1.58618	0.179419
	30	16981.1	21770.4	1.5926	1.54787	1.57023	0.0316292
	60	10547.6	15188.5	0.989226	1.0799	1.03456	0.0641127
	0	4556.01	7285.84	1	1	1	0
	5	6101.08	8629.13	1.33913	1.18437	1.26175	0.10943
∆ResDE	10	7700.55	10234.7	1.69019	1.40473	1.54746	0.201851
	20	9360.96	12108.8	2.05464	1.66196	1.8583	0.277665
	30	8236.2	12588.3	1.80777	1.72778	1.76777	0.0565593
	60	2151.84	5252.18	0.472308	0.720875	0.596592	0.175764
Figure 9D				(0,5% Malate)
		Exp.1	Exp.2	% T0 (Exp.1)	% T0 (Exp.2)	AVG	SD
	0	7685.72	9239.43	1	1	1	0
	5	9713.96	12117.5	1.2639	1.3115	1.2877	0.0336592
∆Rex	10	11138.3	14385.4	1.44921	1.55696	1.50309	0.0761845
	20	13469.5	17319.5	1.75254	1.87452	1.81353	0.0862519
	30	16137.4	22721.7	2.09966	2.45922	2.27944	0.254246
	60	19783	21804.9	2.57399	2.35999	2.46699	0.151324
Figure 9C				(0,5% Malate)
		Exp.1	Exp.2	% T0 (Exp.1)	% T0 (Exp.2)	AVG	SD
	0	7800.26	6119.43	1	1	1	0
	5	8352.25	5837.96	1.07077	0.954005	1.01239	0.0825633
∆malK	10	8953.38	6973.84	1.14783	1.13962	1.14373	0.00580379
	20	8430.96	7790.96	1.08086	1.27315	1.177	0.135973
	30	6911.26	7430.38	0.886029	1.21423	1.05013	0.232071
	60	4173.31	5559.08	0.535022	0.908432	0.721727	0.264041
Figure 9C and 9D
				(0,5% Malate)
		Exp.1	Exp.2	Exp.3	Exp.4	% T0 (Exp.1)	% T0 (Exp.2)	% T0 (Exp.3)	% T0 (Exp.4)	AVG	SD
	0	7314.05	3930.55	7527.08	7179.67	1	1	1	1	1	0
	5	12041.8	5465.96	8150.55	8590.25	1.64639	1.39064	1.08283	1.19647	1.32908	0.246779
WT	10	15298	9952.67	10809.1	13227.7	2.09158	2.53213	1.43603	1.84238	1.97553	0.45901
	20	24330.3	15486.6	17062.2	18164.8	3.32652	3.94007	2.26678	2.53003	3.01585	0.763287
	30	24370.7	13200.2	17471.7	15086.1	3.33203	3.35836	2.32118	2.10122	2.7782	0.66093
	60	6258.93	4214.6	10186.3	12484.9	0.855741	1.07227	1.35329	1.73893	1.25506	0.381508
