# Supplementary material for: sRNA-mediated activation of gene expression by inhibition of 5'-3’ exonucleolytic mRNA degradation
Source: eLife. 2017 Apr 24;6:e23602. doi: 10.7554/eLife.23602 (PMC5419742; doi:10.7554/eLife.23602)
Supplement: Supplementary file 1. — DOI: http://dx.doi.org/10.7554/eLife.23602.028 [file elife-23602-supp1.xlsx]

## Sheet: Feuil1
	Strains	Genotype	References
B. subtilis strains	SSB1002	W168
	CCB485	roxS::kan	Durand et al. 2015a
	CCB310	resDE::tet	Durand et al. 2015a
	CCB803	malKR::spc	This study
	CCB952	rex:pMUTIN	This study
	CCB418	rnc::spc	Durand et al. 2012
	CCB441	rny::spc	Durand et al. 2012
	CCB434	rnjA::spc	Durand et al. 2012
	CCB515	rnc::spc roxS::kan	Durand et al. 2015a
	CCB558	rny::spc roxS::kan	Durand et al. 2015a
	CCB559	rnjA::spc roxS::kan	Durand et al. 2015a
	CCB831	amyE::pHM2-yflS(436)-lacZ	This study
	CCB832	roxS::kan amyE::pHM2-yflS(436)-lacZ	This study
	CCB1022	yflSmutTR	This study
	CCB1027	yflSmutTR roxS::kan	This study
E. coli strain	CCE255	M15 pQE30-yufM-his6	From Matthieu Jules
