# Supplementary material for: sRNA-mediated activation of gene expression by inhibition of 5'-3’ exonucleolytic mRNA degradation
Source: eLife. 2017 Apr 24;6:e23602. doi: 10.7554/eLife.23602 (PMC5419742; doi:10.7554/eLife.23602)
Supplement: Supplementary file 2. — DOI: http://dx.doi.org/10.7554/eLife.23602.029 [file elife-23602-supp2.xlsx]

## Sheet: Feuil1
Oligos	Sequences
CC875	GCGGTTTCATATGTCTTAACGACAACAAAGGGG
CC1537	GCAATGGAACAAGCTTTACTGCTGA
CC1566	GGGATCGGAAAACAAGTATATAGGAGG
CC1567	GCTCTAATACGACTCACTATAGGGGCCTTTTTCTTTCTACCATATTCC
CC1578	GCTGTCGTCGTGGCAGCGGGCGCAC
CC1656	GATGATgtcgacCAATAGGATAGCGGAACATTTTCGG
CC1657	GATGATgtcgacCAAAATCCATTTTCTTACGAAGGAGTG
CC1658	CAGTAATACGACTCACTATTAGGGGATCGGAAAACAAGTATATAGGAGGAG
CC1715	GATCACAATCCAAATGACATTTTGC
CC1716	CCCGCCGCCCAAATAAATCATGG
CC1717	CGAACGAAAATCGCCATTCGCCAGGGCTGCAGGAATTCGATATCGCTGCTTTGTGAAGATTTGGGCCCG
CC1718	CGGGCCCAAATCTTCACAAAGCAGCGATATCGAATTCCTGCAGCCCTGGCGAATGGCGATTTTCGTTCG
CC1719	CTATTTAAATAACAGATTAAAAAAATTATAAGAAATGGCGTACGGAACGATCGGAAGACC
CC1720	GGTCTTCCGATCGTTCCGTACGCCATTTCTTATAATTTTTTTAATCTGTTATTTAAATAG
CC1721	CGCTGTTTCCGCATGCTCC
CC1722	GGTGCCTGCTGCGATCACAAGTG
CC1734	GATGATGAATTCGAAAAACACAAAGGGTGCTAACC
CC1768	CTTTCCACCATAATCCGCCGATC
CC1789	GATGATGTCGACAGCCGCTCCAGAACCGTAGTGAGTC
CC1832	CAGTAATACGACTCACTATAGTGAAATTGATCACAAACAAAC
CC1833	AAAGAAACCGCGCCGGGATAAG
CC1859	TATGAACATTAAGCATAGAGGTTG
CC1860	GTTTGTTTGTGATCAATTTCAC
CC1861	ATCACGAAGTCCCAGGTAAATC
CC1862	ACCCATCTAAAATATGACCGATC
CC2040	CAGTAATACGACTCACTATTGAGAAATCGGAAAACAAGTATATAGGAGGAG
CC2041	CTCCCATTTCTCTTGTTGTCGTTAAG
CC2042	CTTAACGACAACAAGAGAAATGGGAG
CC2047	GGAGACCTATTTATGGCTTCAGAATAAGACGCAGGAAAACAGTCAGCAG
CC2050	CTGAAGCCATAAATAGGTTTTTGCCTATATACTTGTTTTCCGATCCCCT
LDH2F	ATAAATGTGAAATACTTCACAAACAAAA
LDH2R	TTTTGTTTGTGAAGTATTTCACATTTAT
